# Supplementary material for: Preparation of Magnetic Biochar Derived from Spent Mushroom Substrate and Its Adsorption and Regeneration Performance for NH4+ and PO43−
Source: Molecules. 2026 Jun 4;31(11):1949. doi: 10.3390/molecules31111949 (PMC13257525; doi:10.3390/molecules31111949)
Supplement: Supplementary file 1 [file molecules-31-01949-s001.zip]

Archive with 1 entries (1 files):
- molecules-4307418-supplementary.pdf
